# Supplementary material for: Ion Exchange Synthesizes a Metastable Layered Polymorph of MgZrN2 and MgHfN2 Semiconductors
Source: Chem Mater. 2025 Mar 3;37(6):2136–44. doi: 10.1021/acs.chemmater.4c02748 (PMC11948327; doi:10.1021/acs.chemmater.4c02748)
Supplement: Supplementary file 3 — cm4c02748_si_003.cif [file cm4c02748_si_003.cif]

data_MgHfN2
_chemical_name_mineral "MgHfN2"
_cell_length_a 3.1833(4)
_cell_length_b 3.1833(4)
_cell_length_c 15.458(4)
_cell_angle_alpha 90
_cell_angle_beta 90
_cell_angle_gamma 120
_cell_volume 135.66(5)
_symmetry_cell_setting hexagonal
_diffrn_measurement_device_type "Rigaku Ultima IV"
_symmetry_space_group_name_H-M "R -3 m"
_space_group_IT_number 166
_diffrn_measured_fraction_theta_full
_diffrn_ambient_temperature 		   295(1)
_cell_measurement_temperature 		   295(1)
_cell_measurement_theta_min 8
_cell_measurement_theta_max 80
_diffrn_measured_fraction_theta_full
_diffrn_reflns_number 
_cell_measurement_reflns_used
_exptl_crystal_description     		   'Powder'
_computing_structure_refinement "Topas"
_diffrn_radiation_type "Cu K\a"
loop_
	_symmetry_equiv_pos_as_xyz
	 'x, y, z '
	 '-x, -y, -z '
	 '-x+y, -x, z '
	 '-x+y, y, z '
	 '-y, -x, z '
	 '-y, x-y, z '
	 'y, -x+y, -z '
	 'y, x, -z '
	 'x-y, -y, -z '
	 'x-y, x, -z '
	 '-x, -x+y, -z '
	 'x, x-y, z '
	 'x-1/3, y+1/3, z+1/3 '
	 '-x-1/3, -y+1/3, -z+1/3 '
	 '-x+y-1/3, -x+1/3, z+1/3 '
	 '-x+y-1/3, y+1/3, z+1/3 '
	 '-y-1/3, -x+1/3, z+1/3 '
	 '-y-1/3, x-y+1/3, z+1/3 '
	 'y-1/3, -x+y+1/3, -z+1/3 '
	 'y-1/3, x+1/3, -z+1/3 '
	 'x-y-1/3, -y+1/3, -z+1/3 '
	 'x-y-1/3, x+1/3, -z+1/3 '
	 '-x-1/3, -x+y+1/3, -z+1/3 '
	 'x-1/3, x-y+1/3, z+1/3 '
	 'x+1/3, y-1/3, z-1/3 '
	 '-x+1/3, -y-1/3, -z-1/3 '
	 '-x+y+1/3, -x-1/3, z-1/3 '
	 '-x+y+1/3, y-1/3, z-1/3 '
	 '-y+1/3, -x-1/3, z-1/3 '
	 '-y+1/3, x-y-1/3, z-1/3 '
	 'y+1/3, -x+y-1/3, -z-1/3 '
	 'y+1/3, x-1/3, -z-1/3 '
	 'x-y+1/3, -y-1/3, -z-1/3 '
	 'x-y+1/3, x-1/3, -z-1/3 '
	 '-x+1/3, -x+y-1/3, -z-1/3 '
	 'x+1/3, x-y-1/3, z-1/3 '
loop_
_atom_site_label
_atom_site_type_symbol
_atom_site_symmetry_multiplicity
_atom_site_fract_x
_atom_site_fract_y
_atom_site_fract_z
_atom_site_occupancy
_atom_site_B_iso_or_equiv
Hf1 Hf   3 0 0 0 1 0.6543291
Mg1 Mg   3 0 0 0.5 1 0.01012085
N1 N   6 0 0 0.2664 1 1
