# Supplementary material for: Ion Exchange Synthesizes a Metastable Layered Polymorph of MgZrN2 and MgHfN2 Semiconductors
Source: Chem Mater. 2025 Mar 3;37(6):2136–44. doi: 10.1021/acs.chemmater.4c02748 (PMC11948327; doi:10.1021/acs.chemmater.4c02748)
Supplement: Supplementary file 4 — cm4c02748_si_004.cif [file cm4c02748_si_004.cif]

data_MgZrN2
_chemical_name_mineral MgZrN2
_cell_length_a 4.5469(4)
_cell_length_b 4.5469(4)
_cell_length_c 4.5469(4)
_cell_angle_alpha 90
_cell_angle_beta 90
_cell_angle_gamma 90
_cell_volume 94.01(3)
_symmetry_space_group_name_H-M Fm-3m
_symmetry_cell_setting cubic
_diffrn_measurement_device_type "Rigaku Ultima IV"
_space_group_IT_number 225
_diffrn_measured_fraction_theta_full
_diffrn_ambient_temperature 		   295(1)
_cell_measurement_temperature 		   295(1)
_cell_measurement_theta_min 8
_cell_measurement_theta_max 80
_diffrn_measured_fraction_theta_full
_diffrn_reflns_number 
_cell_measurement_reflns_used
_exptl_crystal_description     		   'Powder'
_computing_structure_refinement "Topas"
_diffrn_radiation_type "Cu K\a"
loop_
	_symmetry_equiv_pos_as_xyz
	 'x, y, z '
	 '-x, -y, z '
	 '-x, -z, -y '
	 '-x, -z, y '
	 '-x, z, -y '
	 '-x, z, y '
	 '-x, y, -z '
	 '-x, y, z '
	 '-y, -x, -z '
	 '-y, -x, z '
	 '-y, -z, -x '
	 '-y, -z, x '
	 '-y, z, -x '
	 '-y, z, x '
	 '-y, x, -z '
	 '-y, x, z '
	 '-z, -x, -y '
	 '-z, -x, y '
	 '-z, -y, -x '
	 '-z, -y, x '
	 '-z, y, -x '
	 '-z, y, x '
	 '-z, x, -y '
	 '-z, x, y '
	 'z, -x, -y '
	 'z, -x, y '
	 'z, -y, -x '
	 'z, -y, x '
	 'z, y, -x '
	 'z, y, x '
	 'z, x, -y '
	 'z, x, y '
	 'y, -x, -z '
	 'y, -x, z '
	 'y, -z, -x '
	 'y, -z, x '
	 'y, z, -x '
	 'y, z, x '
	 'y, x, -z '
	 'y, x, z '
	 'x, -y, -z '
	 'x, -y, z '
	 'x, -z, -y '
	 'x, -z, y '
	 'x, z, -y '
	 'x, z, y '
	 'x, y, -z '
	 '-x, -y, -z '
	 'x+1/2, y+1/2, z '
	 '-x+1/2, -y+1/2, z '
	 '-x+1/2, -z+1/2, -y '
	 '-x+1/2, -z+1/2, y '
	 '-x+1/2, z+1/2, -y '
	 '-x+1/2, z+1/2, y '
	 '-x+1/2, y+1/2, -z '
	 '-x+1/2, y+1/2, z '
	 '-y+1/2, -x+1/2, -z '
	 '-y+1/2, -x+1/2, z '
	 '-y+1/2, -z+1/2, -x '
	 '-y+1/2, -z+1/2, x '
	 '-y+1/2, z+1/2, -x '
	 '-y+1/2, z+1/2, x '
	 '-y+1/2, x+1/2, -z '
	 '-y+1/2, x+1/2, z '
	 '-z+1/2, -x+1/2, -y '
	 '-z+1/2, -x+1/2, y '
	 '-z+1/2, -y+1/2, -x '
	 '-z+1/2, -y+1/2, x '
	 '-z+1/2, y+1/2, -x '
	 '-z+1/2, y+1/2, x '
	 '-z+1/2, x+1/2, -y '
	 '-z+1/2, x+1/2, y '
	 'z+1/2, -x+1/2, -y '
	 'z+1/2, -x+1/2, y '
	 'z+1/2, -y+1/2, -x '
	 'z+1/2, -y+1/2, x '
	 'z+1/2, y+1/2, -x '
	 'z+1/2, y+1/2, x '
	 'z+1/2, x+1/2, -y '
	 'z+1/2, x+1/2, y '
	 'y+1/2, -x+1/2, -z '
	 'y+1/2, -x+1/2, z '
	 'y+1/2, -z+1/2, -x '
	 'y+1/2, -z+1/2, x '
	 'y+1/2, z+1/2, -x '
	 'y+1/2, z+1/2, x '
	 'y+1/2, x+1/2, -z '
	 'y+1/2, x+1/2, z '
	 'x+1/2, -y+1/2, -z '
	 'x+1/2, -y+1/2, z '
	 'x+1/2, -z+1/2, -y '
	 'x+1/2, -z+1/2, y '
	 'x+1/2, z+1/2, -y '
	 'x+1/2, z+1/2, y '
	 'x+1/2, y+1/2, -z '
	 '-x+1/2, -y+1/2, -z '
	 'x+1/2, y, z+1/2 '
	 '-x+1/2, -y, z+1/2 '
	 '-x+1/2, -z, -y+1/2 '
	 '-x+1/2, -z, y+1/2 '
	 '-x+1/2, z, -y+1/2 '
	 '-x+1/2, z, y+1/2 '
	 '-x+1/2, y, -z+1/2 '
	 '-x+1/2, y, z+1/2 '
	 '-y+1/2, -x, -z+1/2 '
	 '-y+1/2, -x, z+1/2 '
	 '-y+1/2, -z, -x+1/2 '
	 '-y+1/2, -z, x+1/2 '
	 '-y+1/2, z, -x+1/2 '
	 '-y+1/2, z, x+1/2 '
	 '-y+1/2, x, -z+1/2 '
	 '-y+1/2, x, z+1/2 '
	 '-z+1/2, -x, -y+1/2 '
	 '-z+1/2, -x, y+1/2 '
	 '-z+1/2, -y, -x+1/2 '
	 '-z+1/2, -y, x+1/2 '
	 '-z+1/2, y, -x+1/2 '
	 '-z+1/2, y, x+1/2 '
	 '-z+1/2, x, -y+1/2 '
	 '-z+1/2, x, y+1/2 '
	 'z+1/2, -x, -y+1/2 '
	 'z+1/2, -x, y+1/2 '
	 'z+1/2, -y, -x+1/2 '
	 'z+1/2, -y, x+1/2 '
	 'z+1/2, y, -x+1/2 '
	 'z+1/2, y, x+1/2 '
	 'z+1/2, x, -y+1/2 '
	 'z+1/2, x, y+1/2 '
	 'y+1/2, -x, -z+1/2 '
	 'y+1/2, -x, z+1/2 '
	 'y+1/2, -z, -x+1/2 '
	 'y+1/2, -z, x+1/2 '
	 'y+1/2, z, -x+1/2 '
	 'y+1/2, z, x+1/2 '
	 'y+1/2, x, -z+1/2 '
	 'y+1/2, x, z+1/2 '
	 'x+1/2, -y, -z+1/2 '
	 'x+1/2, -y, z+1/2 '
	 'x+1/2, -z, -y+1/2 '
	 'x+1/2, -z, y+1/2 '
	 'x+1/2, z, -y+1/2 '
	 'x+1/2, z, y+1/2 '
	 'x+1/2, y, -z+1/2 '
	 '-x+1/2, -y, -z+1/2 '
	 'x, y+1/2, z+1/2 '
	 '-x, -y+1/2, z+1/2 '
	 '-x, -z+1/2, -y+1/2 '
	 '-x, -z+1/2, y+1/2 '
	 '-x, z+1/2, -y+1/2 '
	 '-x, z+1/2, y+1/2 '
	 '-x, y+1/2, -z+1/2 '
	 '-x, y+1/2, z+1/2 '
	 '-y, -x+1/2, -z+1/2 '
	 '-y, -x+1/2, z+1/2 '
	 '-y, -z+1/2, -x+1/2 '
	 '-y, -z+1/2, x+1/2 '
	 '-y, z+1/2, -x+1/2 '
	 '-y, z+1/2, x+1/2 '
	 '-y, x+1/2, -z+1/2 '
	 '-y, x+1/2, z+1/2 '
	 '-z, -x+1/2, -y+1/2 '
	 '-z, -x+1/2, y+1/2 '
	 '-z, -y+1/2, -x+1/2 '
	 '-z, -y+1/2, x+1/2 '
	 '-z, y+1/2, -x+1/2 '
	 '-z, y+1/2, x+1/2 '
	 '-z, x+1/2, -y+1/2 '
	 '-z, x+1/2, y+1/2 '
	 'z, -x+1/2, -y+1/2 '
	 'z, -x+1/2, y+1/2 '
	 'z, -y+1/2, -x+1/2 '
	 'z, -y+1/2, x+1/2 '
	 'z, y+1/2, -x+1/2 '
	 'z, y+1/2, x+1/2 '
	 'z, x+1/2, -y+1/2 '
	 'z, x+1/2, y+1/2 '
	 'y, -x+1/2, -z+1/2 '
	 'y, -x+1/2, z+1/2 '
	 'y, -z+1/2, -x+1/2 '
	 'y, -z+1/2, x+1/2 '
	 'y, z+1/2, -x+1/2 '
	 'y, z+1/2, x+1/2 '
	 'y, x+1/2, -z+1/2 '
	 'y, x+1/2, z+1/2 '
	 'x, -y+1/2, -z+1/2 '
	 'x, -y+1/2, z+1/2 '
	 'x, -z+1/2, -y+1/2 '
	 'x, -z+1/2, y+1/2 '
	 'x, z+1/2, -y+1/2 '
	 'x, z+1/2, y+1/2 '
	 'x, y+1/2, -z+1/2 '
	 '-x, -y+1/2, -z+1/2 '
loop_
_atom_site_label
_atom_site_type_symbol
_atom_site_symmetry_multiplicity
_atom_site_fract_x
_atom_site_fract_y
_atom_site_fract_z
_atom_site_occupancy
_atom_site_B_iso_or_equiv
Zr1 Zr   4 0 0 0 0.5 1
Zr1 Mg   4 0 0 0 0.56(6) 1
N1 N   4 0.5 0.5 0.5 1 1
